# Supplementary material for: Multiple‐Level Variation of Advertisement Calls of Microhyla fissipes Across Hainan Island
Source: Ecol Evol. 2025 May 8;15(5):e71342. doi: 10.1002/ece3.71342 (PMC12061469; doi:10.1002/ece3.71342)
Supplement: Supplementary file 1 — Code S1. [file ECE3-15-e71342-s002.txt]

#Load packages
library(ggplot2)
library(ggpubr)
library(ggthemr)
library(car)
library(sjstats)
library(reshape2)

#Set workspace
setwd("microhyla_2024")

### Model II Anova
#Import the raw data mean
df <- read.csv("data_mean.csv")
modcd <- Anova(lm(cd~group, data = df))
anova_stats(modcd, digits=4)

modci <- Anova(lm(ci~group, data = df))
anova_stats(modci, digits=4)

moddf <- Anova(lm(df~group, data = df))
anova_stats(moddf, digits=4)

modbw <- Anova(lm(bw~group, data = df))
anova_stats(modbw, digits=4)

modpulses <- Anova(lm(pulses~group, data = df))
anova_stats(modpulses, digits=4)

modrate <- Anova(lm(rate~group, data = df))
anova_stats(modrate, digits=4)


### Calculate the regression coefficients (b) for each call parameter
cd.lm <- lm(cd ~ temperature, data = df)
ci.lm <- lm(ci ~ temperature, data = df)
df.lm <- lm(df ~ temperature, data = df)
bw.lm <- lm(bw ~ temperature, data = df)
pulses.lm <- lm(pulses ~ temperature, data = df)
rate.lm <- lm(rate ~ temperature, data = df)

##
##Temperature-corrected data calculated in Excel
##

### T-test and Wilcox test

#Import the temperature-corrected data
data_corrected <- read.csv("data_corrected.csv")

### Test for normality
shapiro.test(data_corrected$cd.adj)
shapiro.test(data_corrected$ci.adj)
shapiro.test(data_corrected$df.adj)
shapiro.test(data_corrected$bw.adj)
shapiro.test(data_corrected$pulses)
shapiro.test(data_corrected$rate.adj)

### Test for homogeneity of variance, normal distribution
bartlett.test (cd.adj ~ area, data_corrected)
bartlett.test (pulses ~ area, data_corrected)

### Test for homogeneity of variance, non-normally distribution
leveneTest(ci.adj ~ area, data_corrected)
leveneTest(df.adj ~ area, data_corrected)
leveneTest(bw.adj ~ area, data_corrected)
leveneTest(rate.adj ~ area, data_corrected)

# Test for differences
t.test(cd.adj ~ area, data_corrected)
wilcox.test(ci.adj ~ area, data_corrected, exact = FALSE)
wilcox.test(df.adj ~ area, data_corrected, exact = FALSE)
wilcox.test(bw.adj ~ area, data_corrected, exact = FALSE)
t.test(pulses ~ area, data_corrected)
wilcox.test(rate.adj ~ area, data_corrected, exact = FALSE)

##
###CV data calculated in Excel
##

### CV Boxplot

#Import the CV data
cv.df <- read.csv("data_cv.csv")

#Font size set
lwd_pt <- .pt*72.27/96

#Set boxplot order
cv.df$Level <- factor(cv.df$Level, levels = c("Individual", "Population", "Group", "Total"))

p.cd.cv <- ggplot(cv.df, aes(x = Level, y = cd, fill = Level)) +
geom_boxplot()+
labs(y = "Coefficient of Variation (%)")+
ylim(0, 50)+
geom_jitter(width = .1, alpha=.5)+
theme_bw(base_size=15, base_line_size=3/lwd_pt, base_rect_size=3/lwd_pt)+
theme(legend.position=c(0.5, 0.8))+
theme(axis.text.x=element_blank(), axis.title.x=element_blank())
p.cd.cv
ggthemr('dust')
p.cd.cv

p.ci.cv <- ggplot(cv.df, aes(x = Level, y = ci, fill = Level)) +
geom_boxplot()+
ylim(0, 50)+
geom_jitter(width = .1, alpha=.5)+
theme_bw(base_size=15, base_line_size=3/lwd_pt, base_rect_size=3/lwd_pt)+
theme(legend.position="none")+
theme(axis.text = element_blank(), axis.title = element_blank())
p.ci.cv
ggthemr('dust')
p.ci.cv

p.df.cv <- ggplot(cv.df, aes(x = Level, y = df, fill = Level)) +
geom_boxplot()+
ylim(0, 50)+
geom_jitter(width = .1, alpha=.5)+
theme_bw(base_size=15, base_line_size=3/lwd_pt, base_rect_size=3/lwd_pt)+
theme(legend.position="none")+
theme(axis.text = element_blank(), axis.title = element_blank())
p.df.cv
ggthemr('dust')
p.df.cv

p.bw.cv <- ggplot(cv.df, aes(x = Level, y = bw, fill = Level)) +
geom_boxplot()+
ylim(0, 50)+
geom_jitter(width = .1, alpha=.5)+
theme_bw(base_size=15, base_line_size=3/lwd_pt, base_rect_size=3/lwd_pt)+
theme(legend.position="none")+
theme(axis.text = element_blank(), axis.title = element_blank())
p.bw.cv
ggthemr('dust')
p.bw.cv

p.pulses.cv <- ggplot(cv.df, aes(x = Level, y = pulses, fill = Level)) +
geom_boxplot()+
ylim(0, 50)+
geom_jitter(width = .1, alpha=.5)+
theme_bw(base_size=15, base_line_size=3/lwd_pt, base_rect_size=3/lwd_pt)+
theme(legend.position="none")+
theme(axis.text = element_blank(), axis.title = element_blank())
p.pulses.cv
ggthemr('dust')
p.pulses.cv

p.rate.cv <- ggplot(cv.df, aes(x = Level, y = rate, fill = Level)) +
geom_boxplot()+
ylim(0, 50)+
geom_jitter(width = .1, alpha=.5)+
theme_bw(base_size=15, base_line_size=3/lwd_pt, base_rect_size=3/lwd_pt)+
theme(legend.position="none")+
theme(axis.text = element_blank(), axis.title = element_blank())
p.rate.cv
ggthemr('dust')
p.rate.cv

ggarrange(p.cd.cv, p.ci.cv, p.df.cv, p.bw.cv, p.pulses.cv, p.rate.cv, ncol = 6, nrow = 1, align="hv")


### Kernel density plot

df <- read.csv("data_corrected.csv")
cd.df <- subset(df, select = c(area, cd.adj))
cd.df <- melt(cd.df)
cd.density.plot <- ggplot(cd.df, aes(x=value, fill=area, colour=area))+
labs(x="Call duration (ms)")+
geom_density(alpha=0.2, size=1, linetype=1)
cd.density.plot <- cd.density.plot + theme_bw(base_size=15, base_line_size=3/lwd_pt, base_rect_size=3/lwd_pt)+
theme(legend.position="top", legend.title=element_blank())+
theme(axis.title.y=element_blank())
cd.density.plot
ggthemr('dust')
cd.density.plot

ci.df <- subset(df, select = c(area, ci.adj))
ci.df <- melt(ci.df)
ci.density.plot <- ggplot(ci.df, aes(x=value, fill=area, colour=area))+
labs(x="Call interval (ms)")+
geom_density(alpha=0.2, size=1, linetype=1)
ci.density.plot <- ci.density.plot + theme_bw(base_size=15, base_line_size=3/lwd_pt, base_rect_size=3/lwd_pt)+
theme(legend.position="none")+
theme(axis.title.y=element_blank())
ci.density.plot
ggthemr('dust')
ci.density.plot

df.df <- subset(df, select = c(area, df.adj))
df.df <- melt(df.df)
df.density.plot <- ggplot(df.df, aes(x=value, fill=area, colour=area))+
labs(x="Dominant frequency (Hz)")+
geom_density(alpha=0.2, size=1, linetype=1)
df.density.plot <- df.density.plot + theme_bw(base_size=15, base_line_size=3/lwd_pt, base_rect_size=3/lwd_pt)+
theme(legend.position="none")+
theme(axis.title.y=element_blank())
df.density.plot
ggthemr('dust')
df.density.plot

bw.df <- subset(df, select = c(area, bw.adj))
bw.df <- melt(bw.df)
bw.density.plot <- ggplot(bw.df, aes(x=value, fill=area, colour=area))+
labs(x="Bandwidth (Hz)")+
geom_density(alpha=0.2, size=1, linetype=1)
bw.density.plot <- bw.density.plot + theme_bw(base_size=15, base_line_size=3/lwd_pt, base_rect_size=3/lwd_pt)+
theme(legend.position="none")+
theme(axis.title.y=element_blank())
bw.density.plot
ggthemr('dust')
bw.density.plot

pulses.df <- subset(df, select = c(area, pulses))
pulses.df <- melt(pulses.df)
pulses.density.plot <- ggplot(pulses.df, aes(x=value, fill=area, colour=area))+
labs(x="Pulse number")+
geom_density(alpha=0.2, size=1, linetype=1)
pulses.density.plot <- pulses.density.plot + theme_bw(base_size=15, base_line_size=3/lwd_pt, base_rect_size=3/lwd_pt)+
theme(legend.position="none")+
theme(axis.title.y=element_blank())
pulses.density.plot
ggthemr('dust')
pulses.density.plot

rate.df <- subset(df, select = c(area, rate.adj))
rate.df <- melt(rate.df)
rate.density.plot <- ggplot(rate.df, aes(x=value, fill=area, colour=area))+
labs(x="Pulse rate")+
geom_density(alpha=0.2, size=1, linetype=1)
rate.density.plot <- rate.density.plot + theme_bw(base_size=15, base_line_size=3/lwd_pt, base_rect_size=3/lwd_pt)+
theme(legend.position="none")+
theme(axis.title.y=element_blank())
rate.density.plot
ggthemr('dust')
rate.density.plot

ggarrange(cd.density.plot, ci.density.plot, df.density.plot, bw.density.plot, pulses.density.plot, rate.density.plot, ncol = 3, nrow = 2, align="hv")
