# Supplementary material for: Multiple‐Level Variation of Advertisement Calls of Microhyla fissipes Across Hainan Island
Source: Ecol Evol. 2025 May 8;15(5):e71342. doi: 10.1002/ece3.71342 (PMC12061469; doi:10.1002/ece3.71342)
Supplement: Supplementary file 2 — Code S2. [file ECE3-15-e71342-s001.txt]

library(geosphere)
library(vegan)


df <- read.csv("mantel test.csv")
set.seed(123)

geo_dist <- as.dist(distm(df[, c("lon", "lat")], fun = distHaversine))

acoustic_params <- c("param1", "param2", "param3", "param4", "param5", "param6")

results <- lapply(acoustic_params, function(param) {
  
  param_data <- scale(df[[param]])
  
  param_dist <- dist(param_data, method = "euclidean")
  
  mantel_test <- mantel(geo_dist, param_dist, method = "pearson", permutations = 9999)
  
  list(
    Parameter = param,
    Mantel_r = mantel_test$statistic,
    p_value = mantel_test$signif
  )
})

results_df <- do.call(rbind, lapply(results, function(x) {
  data.frame(
    Parameter = x$Parameter,
    Mantel_r = x$Mantel_r,
    p_value = x$p_value
  )
}))
print(results_df)


file_path <- "result.csv" 
write.csv(results_df, file = file_path, row.names = FALSE) 
