# Supplementary material for: Multiple‐Level Variation of Advertisement Calls of Microhyla fissipes Across Hainan Island
Source: Ecol Evol. 2025 May 8;15(5):e71342. doi: 10.1002/ece3.71342 (PMC12061469; doi:10.1002/ece3.71342)
Supplement: Supplementary file 3 — Data S1. [file ECE3-15-e71342-s004.csv]

area	cd.adj	ci.adj	df.adj	bw.adj	pulses	rate.adj
NE	225.2	255.3	3190	1971	13.8	59.2
NE	243.9	269.3	3227	2571	16	63.8
NE	248.4	315.2	3209	1221	16.8	65.1
NE	223.8	197.3	3340	2721	15.4	65.7
NE	254.5	259	2721	1577	11.2	43.3
NE	254	287.3	2890	1802	11	42.9
NE	271.6	258.5	2890	1727	13.4	48.1
NE	278.1	318.9	3002	1821	12.6	43.9
NE	202.1	215.4	3009	1340	13.4	63.5
NE	209	238	3028	1527	13.8	64.4
NE	218.2	203.9	2971	1715	14.2	64.6
NE	244.2	273.8	3023	1805	11.8	48.5
NE	162.2	250	3905	2555	13.4	76.6
NE	182.5	269.3	3623	1973	12.6	65.7
NE	196.6	224.5	3513	2350	15	71.5
NE	210.1	265	3513	1337	15.8	71.4
NE	198.6	215.8	3005	1967	13	65.3
NE	217.8	226	3193	1892	15	68.2
NE	230.1	293.2	3343	2136	14	59.6
NE	219.4	371.6	3305	2192	13.8	60.8
NE	221.4	261.4	3099	1873	15.2	67.3
SW	186.7	267.3	4000	2262	12.4	66.2
SW	236.5	293.9	3999	2824	17.6	73
SW	199.2	231.8	4000	1324	13.6	66.6
SW	235.3	250.1	4000	2449	14.6	59
SW	171.7	267.9	3775	2450	11.4	65.6
SW	194.4	376.5	3812	2449	13.6	68.9
SW	238.8	315.1	3164	2401	15.8	65.7
SW	203.8	253.2	3070	1464	12.6	62
SW	192	281	4120	2282	16.2	79.5
SW	205.8	376.2	3820	2394	15.4	70.7
SW	177.8	251.9	4195	2694	14.4	74.9
SW	169.8	391.1	3445	2694	14	76.5
