# Supplementary material for: Multiple‐Level Variation of Advertisement Calls of Microhyla fissipes Across Hainan Island
Source: Ecol Evol. 2025 May 8;15(5):e71342. doi: 10.1002/ece3.71342 (PMC12061469; doi:10.1002/ece3.71342)
Supplement: Supplementary file 4 — Data S2. [file ECE3-15-e71342-s003.csv]

Level	cd	ci	df	bw	pulses	rate
Individual	4.2	8.5	1.4	7.1	3.2	3
Individual	1.4	6.5	1.7	3.4	0	1.4
Individual	2.9	15.1	1.7	0	2.7	0.9
Individual	3.8	2.7	1.3	2.5	3.6	7.4
Individual	7	11.2	1.6	2.8	7.5	1.2
Individual	4.1	13.3	0	7.2	3.6	0.5
Individual	7.1	18.1	0	3.1	8.2	2
Individual	4.1	7.3	1.5	3	4	1.5
Individual	3.3	10.5	0	3	3.7	1.1
Individual	1.7	15.8	1.3	2.7	2.9	3.3
Individual	3.4	5.6	1.7	2.4	7.7	4.5
Individual	6.8	12.3	1.9	4.8	6.8	1.2
Individual	3.8	16.6	0	11	3.7	1.7
Individual	3	10.5	2	6.5	4	1.4
Individual	1	8.2	0	0	0	1.5
Individual	2.3	12.2	0	9.8	2.5	1
Individual	4	7.5	0	0	4	1.6
Individual	1.6	7.7	0	0	2.8	2.8
Individual	4.2	12.6	0	0	3.7	0.7
Individual	3.4	5.2	0	0	3.4	1.1
Individual	8.6	11.2	2.1	0	7.9	1.4
Individual	3.1	19.4	0	0	3.7	3.3
Individual	4.4	6.3	0	0	5.1	0.8
Individual	7.4	4.4	0	0	8.7	4.4
Individual	3.3	13.2	2.7	4.8	2.5	0.5
Individual	2.9	7	0	0	3.2	0.9
Individual	3.3	13.6	0	4	3.5	2
Individual	3.4	18.1	4.2	4	5	2.4
Individual	1.2	8.3	0	1.9	0	0.8
Individual	5.4	3.1	0	2.4	4.7	0.9
Individual	5.4	14.2	1.4	0	7.1	2.5
Individual	3.4	6.7	1.1	5.3	2.9	2
Individual	3.6	9.7	0	2	2.6	3.6
Population	5.1	17.9	2.2	33.7	8.2	4.9
Population	4.4	9.8	4.3	6.8	9	5.9
Population	4	8.1	0.2	11.9	2.9	0.9
Population	1	10.2	0	46	3.7	0.1
Population	19.2	4.4	14.2	20.5	6.3	25.3
Population	14.7	19.7	2.5	20.6	15.4	6.2
Population	13	17.1	1.9	30.7	15.9	3.6
Population	7.7	20.1	9.4	8.9	6.6	1.5
Population	6.1	25.4	4	6.5	6.4	5.3
Group	16	17.3	10.7	23.3	11	20.2
Group	12.8	23.2	10	17.9	12.3	5.7
Total	17.5	19.9	15.3	24	11.4	18
