# Supplementary material for: Multiple‐Level Variation of Advertisement Calls of Microhyla fissipes Across Hainan Island
Source: Ecol Evol. 2025 May 8;15(5):e71342. doi: 10.1002/ece3.71342 (PMC12061469; doi:10.1002/ece3.71342)
Supplement: Supplementary file 5 — Data S3. [file ECE3-15-e71342-s005.csv]

individual	population	locality	group	temperature	cd	sd	ci	sd	df	sd	bw	sd	pulses	sd	rate	sd
cm01	CM	1	1	27	238.5	10	267.4	22.8	3019	42	1875	133	13.8	0.4	55.5	1.7
cm02	CM	1	1	27	257.2	3.6	281.4	18.3	3056	51	2475	84	16	0	60.1	0.8
cm03	CM	1	1	27	261.7	7.6	327.3	49.3	3038	51	1125	0	16.8	0.4	61.4	0.6
cm04	CM	1	1	27	237.1	8.9	209.4	5.6	3169	42	2625	66	15.4	0.5	62	4.6
dz01	DZ	2	1	27	267.8	18.6	271.1	30.4	2550	42	1481	42	11.2	0.8	39.6	0.5
dz03	DZ	2	1	27	267.3	10.9	299.4	39.7	2719	0	1706	122	11	0	39.2	0.2
dz04	DZ	2	1	27	284.9	20.2	270.6	49	2719	0	1631	51	13.4	1.1	44.4	0.9
dz05	DZ	2	1	27	291.4	12	331	24.3	2831	42	1725	51	12.6	0.5	40.2	0.6
haikou01	HK	3	1	27.9	195.5	6.5	209.3	21.9	3094	0	1388	42	13.4	0.5	65.4	0.7
haikou02	HK	3	1	27.9	202.4	3.5	231.9	36.7	3113	42	1575	42	13.8	0.4	66.3	2.2
haikou03	HK	3	1	27.9	211.6	7.1	197.8	11.1	3056	51	1763	42	14.2	1.1	66.5	3
huiwen01	HW	4	1	25.8	236.5	2.4	260.9	21.3	3000	0	2063	0	15	0	60.3	0.9
huiwen02	HW	4	1	25.8	250	5.7	301.4	36.8	3000	0	1050	103	15.8	0.4	60.2	0.6
lingao01	LG	5	1	26.4	270.8	18.4	298.1	36.6	2681	51	1613	78	11.8	0.8	41	0.5
lingao02	LG	5	1	26.4	188.8	7.1	274.3	45.6	3563	0	2363	260	13.4	0.5	69.1	1.2
lingao03	LG	5	1	26.4	209.1	6.2	293.6	30.8	3281.3	66.3	1781	115	12.6	0.5	58.2	0.8
yingjin01	YJ	9	1	28.9	169.8	2.1	189.5	15.7	3375	0	2175	42	13	0	73.4	0.6
yingjin02	YJ	9	1	28.9	189	10.2	199.7	6.2	3563	0	2100	51	15	0.7	76.3	0.7
yingjin03	YJ	9	1	28.9	201.3	10.9	266.9	37.9	3713	51	2344	0	14	1	67.7	1.7
yingjin04	YJ	9	1	28.9	190.6	6.4	345.3	23	3675	42	2400	126	13.8	0.4	68.9	1.4
yingjin05	YJ	9	1	28.9	192.6	6.9	235.1	22.8	3469	0	2081	42	15.2	0.4	75.4	2.7
lingshui01	LS	6	2	28.7	162.3	6.5	245	18.4	4313	0	2438	0	12.4	0.5	73.1	1.2
lingshui02	LS	6	2	28.7	212.1	3.4	271.6	20.9	4312.5	0	3000	0	17.6	0.5	79.9	2.2
lingshui03	LS	6	2	28.7	174.8	7.4	209.5	26.3	4313	0	1500	0	13.6	0.5	73.5	0.5
lingshui04	LS	6	2	28.7	210.9	7.1	227.8	11.8	4313	0	2625	0	14.6	0.5	65.9	0.7
lingshui05	LS	6	2	28.7	147.3	12.6	245.6	27.5	4088	84	2626	0	11.4	0.9	72.5	1
lingshui06	LS	6	2	28.7	170	5.3	354.2	68.7	4125	0	2625	0	13.6	0.5	75.8	2.5
sanya01	SY	7	2	29	207.8	9.1	286.7	18	3563	0	2625	0	15.8	0.8	74.4	0.6
sanya02	SY	7	2	29	172.8	12.8	224.8	9.9	3469	0	1688	0	12.6	1.1	70.7	3.1
wzs01	WZS	8	2	26.7	211.9	7	299.2	39.5	3863	103	2138	103	16.2	0.4	73.9	0.4
wzs02	WZS	8	2	26.7	225.7	6.6	394.4	27.5	3563	0	2250	0	15.4	0.5	65.1	0.6
wzs03	WZS	8	2	26.7	197.7	6.5	270.1	36.6	3938	0	2550	103	14.4	0.5	69.3	1.4
wzs04	WZS	8	2	26.7	189.7	6.4	409.3	73.9	3188	133	2550	103	14	0.7	70.9	1.7
